# Supplementary material for: Factors affecting outcome of longer regimen multidrug-resistant tuberculosis treatment in West Java Indonesia: A retrospective cohort study
Source: PLoS One. 2021 Feb 8;16(2):e0246284. doi: 10.1371/journal.pone.0246284 (PMC7870080; doi:10.1371/journal.pone.0246284)
Supplement: S1 File — (ODS) [file pone.0246284.s001.ods]

## Sheet: Sheet1
No	Age	Sex	DM	HIV	CKD	BMI	BMI category	Smoking	Xpert MTB/RIF	Xpert MTB/RIF Category	AFB	AFB Category	Cavity	Sputum conversion (months)	Conversion category	Treatment History	Anemia	Outcome Category
1	27	1	2	2	2	16	1	1		tidak ada data	1	1	2	1	1	3	2	1
2	24	1	2	2	2	17.93	1	2		tidak ada data	2	2	1	1	1	2	2	1
3	37	1	2	2	2	16.89	1	1		tidak ada data	1	1	2	1	1	3	1	1	Sex
4	26	2	2	2	2	16.38	1	2		tidak ada data	3	2	2	2	1	2	1	1	Man	1
5	40	1	2	2	2	29.81	4	1		tidak ada data	1	1	2	1	1	2	1	1	Woman	2
6	26	2	2	2	2	14.27	1	2		tidak ada data	3	2	2	1	1	3	2	1
7	43	2	1	2	2	18.31	1	2		tidak ada data	1	1	2	1	1	3	2	1	DM/HIV/CKD
8	59	1	2	2	2	18.31	1	1		tidak ada data	1	1	2	1	1	3	2	1	Yes	1
9	46	1	2	2	2	16.73	1	1		tidak ada data	2	2	2	1	1	3	1	1	No	2
10	21	1	2	2	2	16.18	1	1		tidak ada data	3	2	1	1	1	3	1	1
11	26	2	2	2	2	19.07	2	2		tidak ada data	3	2	2	2	1	3	1	1	BMI
12	43	2	2	2	2	19.91	2	2		tidak ada data	1	1	2	1	1	3	2	1	<18.5	1
13	21	2	2	2	2	16.66	1	2		tidak ada data	1	1	2	1	1	2	1	1	18.5-22.9	2
14	40	1	2	2	2	17.22	1	1		tidak ada data	1	1	2	1	1	1	2	1	23-24.9	3
15	34	1	2	2	2	19.14	2	1		tidak ada data	1	1	2	1	1	3	2	1	25-29.9	4
16	21	2	2	2	2	13.72	1	2		tidak ada data	1	1	2	1	1	2	1	1	≥30	5
17	50	1	2	2	2	19.47	2	1		tidak ada data	2	2	2	1	1	3	2	1
18	20	2	2	2	2	19.74	2	2		tidak ada data	1	1	1	2	1	4	2	1	Smoking
19	39	1	2	2	2	18.47	1	1		tidak ada data	2	2	2	2	1	3	2	1	Yes	1
20	22	2	2	2	2	14.15	1	2		tidak ada data	1	1	2	1	1	3	2	1	No	2
21	64	1	2	2	2	15.56	1	2		tidak ada data	1	1	2	1	1	3	2	1
22	28	2	2	2	2	16.85	1	2		tidak ada data	1	1	2	1	1	3	2	1	Treatment history
23	44	1	2	2	2	13.38	1	1		tidak ada data	1	1	2	1	1	4	2	1	no previous treatment	1
24	65	1	2	2	2	17.26	1	1		tidak ada data	3	2	1	2	1	1	1	1	relapsed	2
25	20	2	2	2	2	14.66	1	2		tidak ada data	2	2	2	1	1	3	2	1	failed	3
26	37	1	2	2	2	17.26	1	1		tidak ada data	1	1	2	1	1	2	1	1	loss to follow up	4
27	20	2	2	2	2	20.32	2	2		tidak ada data	1	1	2	1	1	3	2	1
28	18	1	2	2	2	18.36	1	2		tidak ada data	2	2	2	1	1	3	2	1	sputum conversion
29	45	1	2	2	2	16	1	1		tidak ada data	1	1	2	1	1	3	1	1	≤2 months	1
30	30	1	2	2	2	16.59	1	1		tidak ada data	1	1	2	1	1	4	2	1	>2 months	2
31	36	1	2	2	1	11.97	1	1		tidak ada data	3	2	2	1	1	2	1	1
32	39	2	2	2	2	20.17	2	2		tidak ada data	3	2	2	1	1	3	2	1	Cavity
33	33	1	2	2	2	0.77	1	1		tidak ada data	1	1	2	1	1	2	1	1	Yes	1
34	27	1	2	2	2	15.19	1	1		tidak ada data	1	1	2	1	1	4	1	1	No	2
35	26	1	2	2	2	393.75	5	1		tidak ada data	2	2	2	2	1	3	1	1
36	47	2	2	2	2	22.6	2	2		tidak ada data	1	1	2	1	1	2	2	1	Anemia
37	37	2	2	2	2	18.37	1	2		tidak ada data	3	2	2	1	1	2	1	1	Yes	1
38	40	2	1	2	2	13.67	1	1		tidak ada data	1	1	2	2	1	3	2	1	No	2
39	29	2	2	2	2	19.53	2	2		tidak ada data	1	1	2	2	1	2	2	1
40	46	1	2	2	2	19.15	2	1		tidak ada data	1	1	2	1	1	2	2	1	Outcome category
41	31	1	2	2	2	16	1	1		tidak ada data	1	1	2	2	1	3	2	1	success	1
42	47	1	1	2	2	20.06	2	1		tidak ada data	2	2	2	1	1	2	2	1	unfavorable	2
43	48	2	2	2	2	17.78	1	2		tidak ada data	1	1	2	1	1	2	2	1
44	34	1	2	2	2	15.94	1	1		tidak ada data	1	1	2	1	1	2	2	1
45	47	2	2	2	2	22.89	2	2		tidak ada data	2	2	2	1	1	3	2	1
46	40	1	2	2	2	16.42	1	1		tidak ada data	1	1	2	2	1	2	2	1
47	40	1	2	2	2	13.76	1	2		tidak ada data	1	1	2	1	1	3	2	1
48	74	1	2	2	2	15.24	1	1		tidak ada data	1	1	2	1	1	2	2	1
49	29	1	2	2	2	12.12	1	2		tidak ada data	1	1	2	2	1	3	2	1
50	44	2	2	2	2	16.44	1	2		tidak ada data	3	2	2	1	1	2	2	1
51	47	1	2	2	2	17.26	1	1		tidak ada data	1	1	2	1	1	2	2	1
52	18	2	2	2	2	19.63	2	2		tidak ada data	1	1	2	1	1	2	2	1
53	33	1	2	2	2	17.19	1	1		tidak ada data	2	2	2	2	1	3	1	1
54	23	2	2	2	2	18.83	2	2		tidak ada data	1	1	2	1	1	3	2	1
55	48	1	2	2	2	15.05	1	2		tidak ada data	1	1	2	1	1	2	1	1
56	29	2	2	2	2	13.49	1	2		tidak ada data	2	2	2	1	1	3	2	1
57	44	2	2	2	2	23.03	3	2		tidak ada data	3	2	1	1	1	2	1	1
58	25	2	2	2	2	17.31	1	2		tidak ada data	1	1	2	1	1	3	1	1
59	45	2	2	2	2	16.23	1	2		tidak ada data	1	1	2	1	1	2	1	1
60	51	1	2	2	2	15.63	1	1		tidak ada data	2	2	2	1	1	3	1	1
61	23	2	2	2	2	16.65	1	2		tidak ada data	3	2	1	1	1	2	1	1
62	55	1	2	2	2	19.83	2	1		tidak ada data	1	1	2	2	1	2	2	1
63	59	1	1	2	1	25.35	4	1		tidak ada data	3	2	1	3	2	2	2	1
64	36	1	2	2	2	16.51	1	1		tidak ada data	3	2	2	2	1	2	1	1
65	36	2	2	2	2	20.08	2	2		tidak ada data	1	1	2	1	1	4	2	1
66	23	1	2	2	2	16.04	1	1		tidak ada data	2	2	2	2	1	2	1	1
67	31	1	2	2	2	18.03	1	2		tidak ada data	2	2	2	2	1	2	2	1
68	22	1	2	2	2	13.98	1	1		tidak ada data	2	2	2	1	1	3	2	1
69	44	1	1	2	1	29.51	4	1		tidak ada data	2	2	2	1	1	2	2	1
70	42	1	2	2	2	15.23	1	1		tidak ada data	3	2	2	1	1	2	2	1
71	36	2	2	2	2	22.41	2	2		tidak ada data	2	2	2	1	1	3	2	1
72	31	2	2	2	2	17.48	1	2		tidak ada data	3	2	1	1	1	2	2	1
73	34	2	2	2	2	16.44	1	2		tidak ada data	1	1	2	2	1	3	2	1
74	36	1	2	2	2	13.06	1	1		tidak ada data	1	1	2	1	1	2	1	1
75	56	2	1	2	1	14.26	1	2		tidak ada data	1	1	2	1	1	3	2	1
76	38	1	2	2	2	15.92	1	1		tidak ada data	3	2	2	1	1	2	1	1
77	30	2	2	2	2	25.07	4	1		tidak ada data	1	1	2	1	1	2	2	1
78	55	1	2	2	1	19.83	2	1		tidak ada data	1	1	2	1	1	3	2	1
79	49	1	2	2	2	11.75	1	1		tidak ada data	1	1	1	1	1	2	1	1
80	26	2	2	2	2	20	2	2		tidak ada data	2	2	2	1	1	3	2	1
81	25	2	2	2	2	25.71	4	1		tidak ada data	3	2	2	1	1	2	2	1
82	26	2	2	2	2	15.42	1	2		tidak ada data	2	2	2	1	1	3	2	1
83	24	1	2	2	2	16.9	1	1		tidak ada data	1	1	2	4	2	2	2	1
84	41	1	2	2	2	23.66	3	1		tidak ada data	1	1	2	2	1	2	2	1
85	47	2	2	2	2	15.82	1	2		tidak ada data	3	2	2	1	1	3	1	1
86	38	1	2	2	2	16.73	1	1		tidak ada data	1	1	2	2	1	4	1	1
87	47	2	1	2	2	26.22	4	1		tidak ada data	2	2	2	1	1	2	2	1
88	55	1	2	2	2	15.4	1	1		tidak ada data	1	1	2	1	1	4	1	1
89	48	1	2	2	2	19.92	2	1		tidak ada data	3	2	1	1	1	2	2	1
90	36	1	1	2	1	24.98	3	1	low	3	2	2	2	2	1	2	2	1
91	48	2	2	2	2	18.22	1	2	low	3	2	2	2	2	1	3	2	1
92	24	1	2	2	2	14.19	1	1		tidak ada data	1	1	2	1	1	3	1	1
93	39	2	2	2	2	18.67	2	2		tidak ada data	1	1	2	2	1	2	1	1
94	29	2	2	2	2	17.07	1	2	very low	4	2	2	2	1	1	2	1	1
95	56	2	1	2	2	20.61	2	2		tidak ada data	1	1	2	1	1	2	2	1
96	42	1	2	2	2	16.02	1	2		tidak ada data	2	2	2	2	1	3	1	1
97	24	1	2	2	2	15.43	1	1	high	1	3	2	1	2	1	3	2	1
98	57	1	2	2	2	12.02	1	1		tidak ada data	1	1	1	1	1	1	1	1
99	42	2	2	2	2	19.23	2	2		tidak ada data	2	2	2	2	1	4	2	1
100	24	1	2	2	2	18.73	2	1		tidak ada data	1	1	2	1	1	2	2	1
101	36	2	2	2	2	20.78	2	1	medium	2	2	2	2	1	1	3	2	1
102	54	1	2	2	2	16.41	1	1		tidak ada data	1	1	2	1	1	2	1	1
103	51	1	1	2	1	23.31	3	1		tidak ada data	3	2	2	1	1	2	1	1
104	24	1	2	2	2	16.9	1	1		tidak ada data	1	1	2	1	1	2	1	1
105	24	2	2	2	2	15.11	1	2		tidak ada data	1	1	1	1	1	3	1	1
106	45	1	2	2	2	18	1	1		tidak ada data	1	1	2	1	1	2	2	1
107	57	1	1	2	2	25.35	4	1		tidak ada data	1	1	2	1	1	2	2	1
108	43	1	2	2	2	22.22	2	1		tidak ada data	1	1	2	1	1	2	2	1
109	42	2	2	2	2	17.26	1	2	low	3	2	2	2	1	1	3	1	1
110	57	1	2	2	2	24	3	2	medium	2	1	1	2	4	2	3	2	1
111	23	1	2	2	2	16.02	1	1	low	3	1	1	2	1	1	3	2	1
112	44	1	2	2	2	18.03	1	2	low	3	1	1	2	1	1	3	2	1
113	27	2	2	2	2	19.98	2	2	low	3	1	1	2	1	1	3	2	1
114	40	1	2	2	2	15.63	1	2		tidak ada data	3	2	1	3	2	3	1	1
115	39	1	2	2	2	17.63	1	1		tidak ada data	2	2	2	1	1	2	2	1
116	47	2	2	2	2	18.03	1	1		tidak ada data	1	1	2	2	1	3	1	1
117	35	2	2	2	2	22.67	2	2		tidak ada data	1	1	2	1	1	3	2	1
118	49	2	2	2	2	15.42	1	1		tidak ada data	1	1	2	1	1	2	2	1
119	21	1	2	2	2	17.26	1	1		tidak ada data	3	2	1	1	1	2	2	1
120	33	2	2	2	2	20.43	2	1	low	3	1	1	1	1	1	3	2	1
121	61	1	1	2	1	19.44	2	1	medium	2	1	1	2	1	1	2	2	1
122	33	1	2	2	2	17.58	1	1	low	3	1	1	1	1	1	3	1	1
123	50	2	2	2	2	15.98	1	2	low	3	1	1	1	2	1	3	1	1
124	38	1	2	2	2	17.58	1	1	medium	2	1	1	2	1	1	2	1	1
125	44	1	2	2	2	16.96	1	1		tidak ada data	1	1	2	1	1	2	2	1
126	42	1	2	2	2	17.22	1	1		tidak ada data	1	1	2	1	1	3	1	1
127	45	1	2	2	2	18.34	1	1		tidak ada data	1	1	2	2	1	2	2	1
128	51	1	2	2	2	17.57	1	1		tidak ada data	1	1	2	1	1	2	2	1
129	53	1	2	2	2	19.53	2	1		tidak ada data	1	1	2	1	1	2	1	1
130	24	1	2	2	2	13.82	1	1	low	3	1	1	2	1	1	3	1	1
131	38	2	2	2	2	14.15	1	2	very low	4	1	1	2	1	1	3	1	1
132	61	1	1	2	2	19.98	2	1	low	3	1	1	2	1	1	2	1	1
133	58	1	2	2	2	19.22	2	1	medium	2	1	1	2	1	1	3	1	1
134	41	1	2	2	2	19.92	2	2	low	3	2	2	2	1	1	2	1	1
135	27	2	2	2	2	22.04	2	1	medium	2	3	2	2	1	1	2	2	1
136	23	1	2	2	2	18.65	2	1	high	1	2	2	1	1	1	2	2	1
137	40	1	2	2	2	17.51	1	1	low	3	1	1	2	1	1	3	2	1
138	30	1	2	2	2	14.84	1	1	medium	2	1	1	2	1	1	4	2	1
139	45	1	2	2	2	20.07	2	1	high	1	3	2	2	1	1	2	1	1
140	68	1	2	2	2	17.58	1	1	medium	2	1	1	2	1	1	2	2	1
141	35	1	2	2	2	18.03	1	2	low	3	2	2	2	2	1	3	1	1
142	34	1	2	2	2	13.96	1	1	medium	2	2	2	2	1	1	2	1	1
143	35	1	2	2	2	16.8	1	1	medium	2	2	2	2	2	1	2	2	1
144	43	1	2	2	2	16.53	1	1	high	1	3	2	2	1	1	4	1	1
145	42	1	2	2	2	16.9	1	1	medium	2	1	1	2	1	1	2	1	1
146	38	1	2	2	2	19.05	2	1	low	3	1	1	2	1	1	2	2	1
147	43	1	2	2	2	16.89	1	1	medium	2	3	2	1	1	1	2	1	1
148	22	2	2	2	2	17.09	1	2	very low	4	1	1	2	1	1	1	1	1
149	58	2	2	2	2	14.27	1	2	high	1	3	2	1	2	1	3	2	1
150	42	1	1	2	2	23.31	3	2	high	1	2	2	2	1	1	2	1	1
151	22	2	2	2	2	16.85	1	2	medium	2	1	1	2	1	1	2	2	1
152	28	1	2	2	2	17.19	1	1	high	1	2	2	2	2	1	4	1	1
153	22	2	2	2	2	20.4	2	2	low	3	1	1	2	2	1	3	1	1
154	33	2	2	2	2	23.31	3	2	low	3	1	1	2	1	1	2	1	1
155	54	1	2	2	2	23.88	3	1	low	3	1	1	2	1	1	3	2	1
156	72	1	2	2	2	15.4	1	1	very low	4	1	1	2	1	1	2	1	1
157	34	2	2	2	2	14.02	1	2	low	3	1	1	2	1	1	2	1	1
158	45	1	1	2	2	19.15	2	2	very low	4	1	1	2	1	1	3	2	1
159	39	1	2	2	2	20.81	2	1	medium	2	2	2	2	1	1	2	2	1
160	47	2	2	2	2	16.44	1	2	low	3	1	1	2	1	1	2	1	1
161	43	1	2	2	2	14.69	1	2	very low	4	1	1	2	1	1	2	2	1
162	48	1	2	2	2	19.56	2	2	very low	4	1	1	2	2	1	2	2	1
163	26	2	2	2	2	14.82	1	2	high	1	3	2	2	2	1	2	2	1
164	25	2	2	2	2	18.67	2	2	very low	4	1	1	2	1	1	2	2	1
165	49	1	2	2	2	16.8	1	1	medium	2	2	2	2	1	1	2	2	1
166	31	2	2	2	2	20.03	2	2	very low	4	1	1	2	1	1	2	2	1
167	19	1	2	2	2	18.55	2	2	low	3	1	1	2	1	1	2	1	1
168	20	2	2	2	2	15.56	1	2	low	3	1	1	2	1	1	2	1	1
169	34	1	2	2	2	19.56	2	1	medium	2	3	2	1	2	1	3	1	1
170	48	1	1	2	2	22.27	2	2	low	3	1	1	2	1	1	2	2	1
171	44	1	2	2	2	16.77	1	2	medium	2	1	1	2	1	1	3	2	1
172	53	1	2	2	2	20.08	2	1		tidak ada data	1	1	2	1	1	2	2	1
173	20	2	2	2	2	15.06	1	2		tidak ada data	2	2	2	1	1	4	2	1
174	29	2	2	2	2	23.07	3	2		tidak ada data	2	2	2	1	1	2	1	1
175	40	1	2	2	2	20.96	2	1	low	3	1	1	2	1	1	2	2	1
176	47	1	2	2	2	21.64	2	1	low	3	1	1	1	1	1	2	2	1
177	36	1	2	2	2	19.1	2	0	medium	2	1	1	2	1	1	3	2	1
178	18	1	2	2	2	20.81	2	2	low	3	1	1	1	1	1	2	2	1
179	34	2	2	2	2	22.89	2	2	very low	4	1	1	2	1	1	3	2	1
180	22	2	2	2	2	20.55	2	2	medium	2	2	2	2	2	1	2	2	1
181	32	1	2	2	2	20.42	2	0		tidak ada data	2	2	2	1	1	3	1	1
182	37	2	2	2	2	24.97	3	2		tidak ada data	1	1	2	1	1	2	1	1
183	46	1	2	2	2	17.63	1	1		tidak ada data	1	1	2	2	1	2	1	1
184	42	2	2	2	2	22.48	2	2		tidak ada data	1	1	1	1	1	3	2	1
185	49	1	2	2	2	23.18	3	1		tidak ada data	2	2	2	1	1	2	2	1
186	29	1	2	2	2	19.88	2	1		tidak ada data	2	2	2	2	1	2	1	1
187	28	1	2	2	2	19.05	2	1		tidak ada data	1	1	2	3	2	3	1	1
188	42	1	2	2	2	23.83	3	1		tidak ada data	1	1	2	1	1	2	2	1
189	26	1	2	2	2	21.45	2	2		tidak ada data	1	1	1	2	1	2	2	1
190	41	2	2	2	2	20.4	2	2	low	3	1	1	2	2	1	4	1	1
191	35	1	2	2	2	20.2	2	1	low	3	1	1	2	2	1	3	2	1
192	68	1	2	2	2	19.14	2	2	medium	2	1	1	2	2	1	2	2	1
193	51	1	1	2	2	21.09	2	1	low	3	1	1	2	2	1	2	2	1
194	29	1	2	2	2	18.07	1	1	medium	2	2	2	1	1	1	2	1	1
195	25	2	2	1	2	23.33	3	1	low	3	1	1	2	1	1	1	1	1
196	63	1	2	2	2	16.02	1	1	low	3	1	1	2	2	1	2	1	1
197	34	1	2	2	2	21.48	2	1	medium	2	1	1	1	2	1	2	1	1
198	21	2	2	2	2	20.2	2	2	low	3	1	1	2	1	1	1	1	1
199	57	1	1	2	1	18.61	2	1	medium	2	1	1	1	1	1	3	2	1
200	51	1	1	2	2	10.82	1	1	medium	2	1	1	2	2	1	2	1	1
201	54	2	2	2	2	19.98	2	2	medium	2	2	2	1	2	1	3	1	1
202	43	1	2	2	2	19.1	2	1	high	1	2	2	1	2	1	2	2	1
203	60	1	2	2	2	22.41	2	1	medium	2	1	1	2	7	2	2	2	1
204	38	2	2	2	2	19.2	2	2	low	3	1	1	2	1	1	2	2	1
205	67	1	2	2	2	25.15	4	1	low	3	1	1	2	1	1	1	2	1
206	69	1	2	2	2	18.8	2	2	very low	4	1	1	2	1	1	1	2	1
207	21	2	2	2	2	23.83	3	2	low	3	1	1	2	2	1	2	2	1
208	32	2	2	2	2	20.45	2	1	medium	2	1	1	2	1	1	1	2	1
209	22	2	2	2	2	20	2	2	low	3	1	1	2	1	1	2	1	1
210	59	2	1	2	2	19.72	2	2	medium	2	1	1	1	1	1	2	2	1
211	33	1	1	2	1	14.02	1	1	medium	2	2	2	2	2	1	1	1	1
212	62	1	2	2	2	19.03	2	1	low	3	1	1	2	1	1	2	1	1
213	40	2	2	2	2	22.64	2	2	medium	2	2	2	1	2	1	1	2	1
214	41	2	1	2	2	25.39	4	2	medium	2	2	2	2	1	1	3	1	1
215	40	1	1	2	2	20.62	2	1	low	3	1	1	2	2	1	2	2	1
216	33	1	2	2	2	18.73	2	1	medium	2	1	1	2	1	1	3	2	1
217	28	2	2	2	2	21.88	2	2	low	3	1	1	2	1	1	1	2	1
218	25	1	2	2	2	16.16	1	1	medium	2	1	1	1	1	1	3	1	1
219	29	2	2	2	2	17.78	1	1	medium	2	2	2	2	1	1	2	1	1
220	31	1	2	2	2	18.03	1	1	medium	2	2	2	2	1	1	2	2	1
221	36	1	2	2	2	15.99	1	1	low	3	2	2	1	1	1	2	1	1
222	34	1	2	2	2	17.01	1	1	medium	2	3	2	1	2	1	4	1	1
223	55	2	1	2	1	18.36	1	2	medium	2	1	1	1	2	1	3	2	1
224	42	2	1	2	2	20	2	2	very low	4	1	1	2	1	1	2	2	1
225	49	1	2	2	2	13.67	1	1	medium	2	1	1	2	1	1	2	2	1
226	32	1	2	2	2	15.94	1	1	low	3	1	1	1	2	1	2	1	1
227	42	1	2	2	2	19.14	2	1	low	3	1	1	1	1	1	3	2	1
228	20	2	2	2	2	12.91	1	2	low	3	1	1	2	2	1	3	2	1
229	48	1	1	2	2	18	1	1	medium	2	1	1	2	6	2	1	1	1
230	27	2	2	2	2	18.75	2	1	low	3	1	1	1	4	2	3	2	1
231	29	1	2	2	2	20.89	2	1	medium	2	1	1	1	2	1	2	2	1
232	32	1	2	2	2	17.97	1	1	low	3	1	1	1	2	1	2	1	1
233	35	2	2	2	2	15.22	1	2	medium	2	1	1	2	1	1	1	2	1
234	42	1	2	2	2	16.53	1	1	low	3	1	1	2	1	1	3	2	1
235	18	2	1	2	1	20.78	2	2	low	3	1	1	1	2	1	2	2	1
236	40	1	2	2	2	21.3	2	1	low	3	1	1	1	2	1	4	2	1
237	67	1	2	2	2	27.34	4	1	medium	2	1	1	2	1	1	1	1	1
238	42	1	2	2	2	18.82	2	1	low	3	1	1	1	2	1	3	1	1
239	30	1	2	2	2	15.39	1	1	medium	2	1	1	1	2	1	4	2	1
240	30	1	2	2	2	14.2	1	1	low	3	1	1	1	1	1	3	2	1
241	67	2	2	2	2	18.9	2	2	low	3	2	2	2	1	1	1	2	1
242	60	1	2	2	2	17.28	1	1	low	3	1	1	2	2	1	2	2	1
243	31	2	2	2	2	19.15	2	2	low	3	1	1	2	1	1	3	2	1
244	19	1	2	2	2	15.92	1	1	very low	4	1	1	1	2	1	2	2	1
245	52	2	2	2	2	13.78	1	2	medium	2	2	2	2	1	1	2	1	1
246	33	1	2	2	2	13.58	1	1	low	3	1	1	2	1	1	2	1	1
247	42	2	1	2	1	18.26	1	1	high	1	3	2	1	1	1	4	2	2
248	40	2	2	2	2	11.24	1	2	high	1	3	2	2	2	1	2	2	2
249	25	2	2	2	2	17.67	1	2	high	1	2	2	2	1	1	3	1	2
250	42	2	2	2	2	18.49	1	2	medium	2	2	2	2	1	1	2	2	2
251	46	2	1	2	1	19.56	2	2	medium	2	3	2	1	3	2	3	1	2
252	49	1	2	2	2	21.08	2	1	high	1	1	1	1	3	2	4	1	2
253	40	1	1	2	2	22.21	2	1	high	1	2	2	1	2	1	3	1	2
254	68	1	1	2	1	0.88	1	1	high	1	2	2	1	2	1	3	2	2
255	48	1	2	2	2	15.19	1	1		tidak ada data	2	2	1	3	2	4	1	2
256	52	2	1	2	1	21.83	2	1		tidak ada data	3	2	1	2	1	2	1	2
257	41	1	2	2	1	17.8	1	1		tidak ada data	3	2	1	1	1	3	1	2
258	32	2	2	2	2	20.83	2	2	high	1	2	2	2	3	2	3	1	2
259	43	1	2	2	2	14.69	1	1		tidak ada data	2	2	2	2	1	2	1	2
260	36	2	2	2	2	20.81	2	1		tidak ada data	2	2	1	3	2	3	2	2
261	64	1	2	2	2	15.22	1	1		tidak ada data	3	2	2	3	2	2	2	2
262	34	1	2	2	2	20.31	2	1		tidak ada data	2	2	1	2	1	4	2	2
263	21	1	2	2	2	18.37	1	1		tidak ada data	3	2	1	1	1	4	2	2
264	46	2	2	2	2	14.61	1	2		tidak ada data	3	2	2	2	1	3	1	2
265	59	2	2	2	2	20.83	2	2		tidak ada data	3	2	1	2	1	2	1	2
266	43	1	1	2	2	17.06	1	1		tidak ada data	3	2	1	2	1	3	2	2
267	66	2	2	2	2	14.67	1	2		tidak ada data	3	2	1	3	2	3	2	2
268	38	1	2	2	2	16.65	1	1		tidak ada data	3	2	1	5	2	3	2	2
269	39	1	2	2	2	21.33	2	2		tidak ada data	1	1	2	2	1	4	2	2
270	38	1	2	2	2	33.71	5	1		tidak ada data	3	2	1	3	2	3	2	2
271	46	2	1	2	1	20.81	2	2		tidak ada data	2	2	2	3	2	3	2	2
272	69	1	2	2	2	17.3	1	2		tidak ada data	3	2	1	3	2	3	1	2
273	41	2	2	2	2	14.2	1	2		tidak ada data	3	2	2	2	1	3	2	2
274	57	2	1	2	2	22.67	2	2		tidak ada data	2	2	1	1	1	3	2	2
275	49	1	1	2	1	20.42	2	1		tidak ada data	2	2	1	2	1	3	2	2
276	46	2	2	2	1	22.83	2	2		tidak ada data	3	2	2	2	1	4	1	2
277	38	2	2	2	2	18.42	1	2		tidak ada data	3	2	1	1	1	2	2	2
278	32	1	2	2	2	20.98	2	1		tidak ada data	2	2	2	1	1	3	2	2
279	60	1	1	2	1	18.37	1	1		tidak ada data	2	2	2	1	1	4	1	2
280	38	2	2	2	2	18.67	2	2		tidak ada data	3	2	1	1	1	3	2	2
281	55	1	1	2	1	26.31	4	2		tidak ada data	3	2	1	3	2	4	2	2
282	30	2	2	2	2	16.89	1	2		tidak ada data	2	2	2	2	1	4	1	2
283	50	2	2	2	2	17.78	1	2		tidak ada data	3	2	1	3	2	3	1	2
284	40	1	2	2	2	20.08	2	1		tidak ada data	1	1	2	1	1	3	2	2
285	24	2	2	2	2	22.51	2	2		tidak ada data	2	2	2	1	1	2	1	2
286	48	1	2	2	2	14.06	1	1		tidak ada data	2	2	1	3	2	3	2	2
287	23	2	2	2	2	16.67	1	1		tidak ada data	3	2	2	1	1	3	2	2
288	52	2	2	2	2	13.32	1	2		tidak ada data	3	2	1	2	1	4	1	2
289	37	2	2	2	2	16.45	1	2		tidak ada data	1	1	2	1	1	2	1	2
290	32	1	2	1	2	17.63	1	1		tidak ada data	2	2	1	2	1	3	1	2
291	24	2	2	2	2	21.08	2	2		tidak ada data	2	2	1	2	1	3	2	2
292	46	2	2	1	2	13.45	1	2		tidak ada data	3	2	1	3	2	3	1	2
293	35	1	2	2	2	22.49	2	1		tidak ada data	2	2	1	4	2	3	1	2
294	65	1	2	2	2	15.43	1	1		tidak ada data	3	2	1	1	1	3	1	2
295	33	2	2	2	2	16.65	1	2		tidak ada data	3	2	2	1	1	2	1	2
296	30	2	2	2	2	17.26	1	2		tidak ada data	2	2	1	2	1	3	1	2
297	48	2	1	2	2	12.49	1	2		tidak ada data	3	2	1	3	2	3	1	2
298	31	2	2	2	2	17.29	1	2		tidak ada data	3	2	1	3	2	4	1	2
299	28	2	2	2	1	14.38	1	2		tidak ada data	3	2	2	1	1	3	1	2
300	30	1	2	2	2	14.17	1	1		tidak ada data	3	2	1	2	1	4	1	2
301	18	2	2	2	2	12.61	1	2		tidak ada data	3	2	1	3	2	4	1	2
302	43	2	1	2	1	14.02	1	2		tidak ada data	3	2	1	3	2	3	1	2
303	36	2	2	2	2	17.8	1	2		tidak ada data	2	2	1	2	1	3	1	2
304	52	2	2	2	2	21.48	2	2		tidak ada data	3	2	1	2	1	3	1	2
305	25	2	2	2	2	17.29	1	2		tidak ada data	3	2	2	3	2	2	1	2
306	33	1	2	2	2	14.88	1	1		tidak ada data	2	2	1	1	1	3	2	2
307	34	1	2	2	2	13.28	1	1		tidak ada data	2	2	1	1	1	3	2	2
308	39	2	2	2	2	12.9	1	2		tidak ada data	3	2	1	3	2	3	2	2
309	59	1	2	2	2	16	1	1		tidak ada data	3	2	1	3	2	3	1	2
310	61	1	1	2	1	11.72	1	1		tidak ada data	3	2	1	3	2	4	1	2
311	36	2	1	2	2	13.74	1	2		tidak ada data	3	2	1	3	2	3	1	2
312	32	2	2	2	2	14.22	1	2		tidak ada data	2	2	1	3	2	4	1	2
313	55	1	2	2	2	16.41	1	1		tidak ada data	2	2	1	3	2	3	1	2
314	36	2	2	1	2	14.98	1	2		tidak ada data	3	2	1	3	2	3	1	2
315	51	2	2	2	2	14.15	1	1		tidak ada data	3	2	1	8	2	3	1	2
316	63	1	2	2	1	16.02	1	1		tidak ada data	2	2	2	1	1	4	1	2
317	23	2	2	2	2	15.03	1	2		tidak ada data	1	1	2	1	1	2	1	2
318	31	2	2	2	2	17.54	1	1		tidak ada data	3	2	1	2	1	4	2	2
319	28	1	2	2	2	16.9	1	1		tidak ada data	2	2	2	3	2	2	1	2
320	47	2	2	2	2	14.15	1	2		tidak ada data	3	2	1	1	1	2	2	2
321	35	1	2	2	1	17.19	1	1		tidak ada data	3	2	2	2	1	3	2	2
322	26	1	2	2	2	14.69	1	1		tidak ada data	1	1	2	2	1	3	2	2
323	41	1	1	2	1	19.13	2	2		tidak ada data	3	2	1	3	2	3	1	2
324	54	2	2	2	2	16.23	1	2		tidak ada data	3	2	1	3	2	3	2	2
325	28	2	2	2	2	17.51	1	2		tidak ada data	3	2	1	5	2	4	2	2
326	31	2	2	2	2	20.89	2	2		tidak ada data	2	2	2	4	2	4	1	2
327	33	2	2	2	2	21.88	2	2		tidak ada data	2	2	2	1	1	3	2	2
328	38	1	2	2	2	15.57	1	1		tidak ada data	2	2	1	2	1	3	2	2
329	30	2	2	2	2	23.19	3	2		tidak ada data	2	2	1	3	2	3	2	2
330	34	2	2	2	2	17.1	1	2		tidak ada data	3	2	1	2	1	4	1	2
331	24	2	2	2	2	15.6	1	2	Medium	2	2	2	2	2	1	1	1	2
332	57	1	2	2	2	15.82	1	2	high	1	3	2	1	3	2	3	2	2
333	30	2	1	2	1	17.58	1	2	high	1	3	2	1	3	2	3	1	2
334	43	2	2	2	2	19.88	2	1	high	1	2	2	1	2	1	3	1	2
335	32	1	2	2	2	14.88	1	1	low	3	1	1	2	2	1	3	1	2
336	37	2	2	2	2	15.58	1	2	medium	2	2	2	1	3	2	4	2	2
337	44	2	2	2	2	16.02	1	2	medium	2	3	2	2	1	1	3	1	2
338	40	1	1	2	1	16.33	1	2	medium	2	2	2	2	1	1	3	2	2
339	36	1	2	2	2	13.27	1	1	high	1	3	2	1	4	2	4	2	2
340	48	2	1	2	1	20.5	2	2	medium	2	2	2	1	3	2	3	2	2
341	30	2	2	2	2	17.48	1	2	high	1	1	1	2	2	1	4	2	2
342	35	2	2	2	2	17.67	1	2	high	1	2	2	2	4	2	3	1	2
343	39	2	2	2	2	14.98	1	2	medium	2	2	2	1	2	1	4	2	2
344	46	2	1	2	1	22.15	2	1	low	3	2	2	2	1	1	3	2	2
345	47	2	2	2	2	16.65	1	2		tidak ada data	3	2	1	1	1	3	1	2
346	22	2	2	2	2	12.49	1	2		tidak ada data	3	2	2	1	1	3	2	2
347	58	1	1	2	1	19.03	2	1		tidak ada data	2	2	1	3	2	3	2	2
348	19	2	2	2	2	13.22	1	2	high	1	3	2	1	2	1	3	1	2
349	47	2	2	2	2	14.45	1	2		tidak ada data	2	2	1	3	2	4	1	2
350	27	2	2	2	2	20.94	2	2		tidak ada data	2	2	1	1	1	3	2	2
351	34	1	2	2	1	20.96	2	1		tidak ada data	2	2	1	1	1	4	1	2
352	33	1	2	2	2	15.2	1	1		tidak ada data	2	2	1	1	1	2	1	2
353	46	1	2	2	2	12.86	1	1		tidak ada data	3	2	1	2	1	4	1	2
354	28	1	2	1	2	11.68	1	1		tidak ada data	1	1	1	1	1	2	1	2
355	40	2	2	2	2	16.23	1	2		tidak ada data	2	2	2	2	1	3	1	2
356	34	1	2	2	2	15.43	1	1		tidak ada data	2	2	1	2	1	3	1	2
357	23	2	2	2	2	14.57	1	2		tidak ada data	2	2	1	1	1	2	2	2
358	46	2	2	2	2	14.67	1	2	low	3	2	2	2	1	1	3	1	2
359	29	1	2	2	2	19.95	2	1		tidak ada data	3	2	1	2	1	4	2	2
360	54	1	2	2	2	14.45	1	1		tidak ada data	3	2	1	2	1	2	1	2
361	39	1	2	2	2	19.83	2	1		tidak ada data	2	2	1	2	1	3	1	2
362	48	1	2	2	1	22.31	2	1		tidak ada data	2	2	2	1	1	2	2	2
363	34	1	2	2	2	15.94	1	1		tidak ada data	3	2	1	1	1	3	1	2
364	44	1	2	2	2	17.15	1	1		tidak ada data	1	1	2	1	1	3	1	2
365	56	1	1	2	1	24.61	3	1		tidak ada data	3	2	1	3	2	3	2	2
366	66	1	2	1	2	15.22	1	1		tidak ada data	3	2	1	2	1	3	2	2
367	55	2	2	2	2	17.1	1	2		tidak ada data	3	2	1	1	1	1	2	2
368	32	1	2	2	2	17.58	1	1		tidak ada data	3	2	1	1	1	4	1	2
369	47	1	1	2	2	19.4	2	1		tidak ada data	3	2	1	2	1	3	1	2
370	28	2	2	2	2	22.48	2	2		tidak ada data	2	2	1	3	2	2	1	2
371	61	2	1	2	1	13.62	1	2		tidak ada data	3	2	1	3	2	3	1	2
372	46	1	2	2	2	16.38	1	1		tidak ada data	3	2	1	1	1	4	1	2
373	46	1	2	2	2	20.62	2	1	medium	2	3	2	1	1	1	4	1	2
374	29	1	2	2	2	22.04	2	1	medium	2	3	2	1	1	1	2	2	2
375	39	2	1	2	1	18.36	1	2	high	1	2	2	2	1	1	3	2	2
376	26	1	1	2	2	16.16	1	1		tidak ada data	3	2	1	2	1	4	2	2
377	38	1	2	2	2	21.88	2	1		tidak ada data	3	2	1	2	1	3	1	2
378	44	1	2	2	2	16.8	1	1		tidak ada data	3	2	1	2	1	3	2	2
379	54	1	2	2	2	17.3	1	1		tidak ada data	2	2	1	1	1	3	2	2
380	27	2	2	2	2	15.15	1	2		tidak ada data	3	2	1	3	2	4	1	2
381	55	2	2	2	2	17.97	1	2		tidak ada data	2	2	2	1	1	3	1	2
382	27	2	2	2	2	20.7	2	2		tidak ada data	2	2	2	1	1	3	2	2
383	34	2	2	2	2	15.56	1	2	high	1	3	2	1	1	1	3	1	2
384	47	2	1	2	1	17.78	1	1	medium	2	2	2	1	1	1	3	1	2
385	29	1	2	2	2	18.42	1	1	medium	2	3	2	2	1	1	3	2	2
386	32	1	2	2	2	14.84	1	1	high	1	2	2	2	1	1	4	1	2
387	27	1	2	2	2	18.08	1	1	low	3	2	2	2	1	1	3	2	2
388	22	1	2	2	2	16.41	1	1	medium	2	2	2	1	4	2	3	2	2
389	61	1	2	2	2	18.73	2	1	high	1	2	2	1	1	1	2	1	2
390	56	1	2	2	2	15.24	1	1	medium	2	2	2	1	1	1	2	1	2
391	27	1	2	1	2	17.63	1	1	medium	2	3	2	1	3	2	3	1	2
392	65	1	1	2	1	17.72	1	1	low	3	2	2	2	1	1	2	1	2
393	60	2	2	2	2	12.11	1	2	high	1	2	2	1	3	2	3	2	2
394	39	2	2	2	2	12.49	1	1	medium	2	3	2	1	1	1	4	2	2
395	37	1	1	2	1	17.96	1	1	high	1	3	2	1	2	1	3	2	2
396	51	2	2	2	2	22.04	2	2	medium	2	2	2	2	1	1	1	2	2
397	38	1	2	2	1	20.7	2	1	medium	2	2	2	2	1	1	4	2	2
398	44	1	2	2	2	17.9	1	1	medium	2	2	2	1	3	2	4	1	2
399	47	1	2	2	2	14.68	1	1	medium	2	1	1	2	1	1	4	2	2
400	54	2	1	2	1	22.89	2	2	high	1	2	2	1	1	1	4	2	2
401	23	2	2	1	2	14.57	1	2	medium	2	2	2	2	2	1	2	1	2
402	36	2	2	2	2	15.56	1	1	medium	2	2	2	1	1	1	3	2	2
403	20	2	2	2	2	17.33	1	2	medium	2	3	2	1	1	1	1	1	2
404	64	1	1	2	1	17.01	1	1	high	1	2	2	1	1	1	4	1	2
405	22	2	2	2	2	16.89	1	1	low	3	1	1	2	1	1	4	1	2
406	31	1	2	2	2	19.47	2	1	high	1	3	2	1	1	1	1	1	2
407	62	1	1	2	1	16.53	1	1	medium	2	2	2	1	1	1	3	1	2
408	26	1	2	2	2	15.94	1	1	high	1	3	2	2	2	1	3	1	2
409	83	2	2	2	2	15.11	1	2	low	3	2	2	1	1	1	3	2	2
410	26	2	2	2	2	17.09	1	2	high	1	3	2	1	1	1	4	1	2
411	33	2	2	2	2	16.53	1	1	medium	2	2	2	2	2	1	4	1	2
412	30	2	2	2	2	14.36	1	2	medium	2	2	2	1	2	1	2	2	2
413	52	2	2	2	2	12.07	1	1	high	1	3	2	1	3	2	3	1	2
414	35	2	1	2	2	18.31	1	2	high	1	2	2	1	1	1	3	2	2
415	41	2	2	2	2	17.58	1	2	high	1	3	2	1	3	2	2	1	2
416	28	1	2	2	2	18.42	1	1	medium	2	2	2	1	1	1	3	2	2
417	56	1	2	2	2	15.79	1	1	medium	2	3	2	1	3	2	4	2	2
418	58	2	1	2	2	20	2	2	medium	2	2	2	2	1	1	2	2	2
419	32	2	2	2	2	14.98	1	1	medium	2	2	2	1	3	2	4	1	2
420	26	1	2	2	2	12.11	1	1	high	1	3	2	1	2	1	3	1	2
421	25	2	2	2	2	12.89	1	2	medium	2	3	2	1	2	1	3	1	2
422	62	2	2	2	1	14.15	1	2	high	1	2	2	2	1	1	3	1	2
423	27	2	2	2	2	18.22	1	2	high	1	3	2	2	1	1	4	1	2
424	29	2	2	2	2	13.67	1	2	high	1	2	2	1	1	1	1	1	2
425	44	1	2	2	2	16.02	1	1	medium	2	2	2	2	1	1	2	2	2
426	35	2	2	1	2	16.02	1	1	low	3	2	2	2	1	1	4	1	2
427	23	1	2	1	2	13.67	1	1	low	3	1	1	2	2	1	4	1	2
428	43	2	1	2	1	19.92	2	2	medium	2	2	2	1	1	1	3	2	2
429	41	2	1	2	1	14.57	1	2	medium	2	3	2	1	1	1	4	2	2
430	51	2	1	2	1	18.73	2	2	low	3	2	2	1	1	1	3	1	2
431	48	2	1	2	2	22.27	2	2	high	1	3	2	1	2	1	4	1	2
432	63	1	2	2	2	14.57	1	1	high	1	2	2	1	1	1	2	1	2
433	44	1	2	2	2	14.69	1	1	high	1	2	2	1	1	1	2	1	2
434	23	2	2	2	2	14.67	1	2	medium	2	3	2	1	1	1	4	1	2
435	36	1	2	2	2	12.11	1	1	medium	2	2	2	2	1	1	3	1	2
436	39	1	2	2	2	18.31	1	1	medium	2	2	2	2	1	1	4	1	2
437	22	1	2	1	2	15.24	1	1	medium	2	2	2	1	1	1	1	1	2
438	33	1	2	1	2	15.63	1	1	high	1	2	2	1	2	1	4	1	2
439	55	1	2	2	2	15.23	1	1	high	1	3	2	1	3	2	4	1	2
440	56	2	1	2	1	17.58	1	2	medium	2	2	2	1	1	1	2	1	2
441	60	2	1	2	1	20.03	2	2	low	3	2	2	1	1	1	3	2	2
442	44	2	2	2	2	14.72	1	2	high	1	3	2	1	2	1	3	1	2
443	50	2	2	2	2	14.98	1	2	low	3	1	1	2	1	1	2	1	2
444	22	2	2	2	2	17.33	1	2	high	1	3	2	1	1	1	2	1	2
445	55	1	2	2	2	20.2	2	1	high	1	2	2	1	2	1	2	2	2
446	36	1	2	2	2	14.06	1	1	medium	2	3	2	1	3	2	4	1	2
447	21	1	2	2	2	12.9	1	1	medium	2	3	2	1	2	1	4	1	2
448	22	2	2	2	2	16.41	1	2	low	3	1	1	2	1	1	3	2	2
449	48	1	2	2	2	16.77	1	1	high	1	3	2	1	3	2	3	2	2
450	63	1	1	2	2	15.92	1	1	medium	2	2	2	2	2	1	2	1	2
451	76	2	1	2	1	18.31	1	2	medium	2	2	2	1	3	2	4	1	2
452	62	2	1	2	1	17.9	1	2	low	3	2	2	2	1	1	3	2	2
453	33	2	1	2	1	18.03	1	2	medium	2	2	2	2	1	1	3	1	2
454	33	2	2	2	2	17.97	1	1	very low	4	1	1	2	1	1	4	1	2
455	47	1	2	2	2	18.37	1	1	medium	2	2	2	1	1	1	3	2	2
456	24	2	2	2	2	21.64	2	2	high	1	2	2	1	3	2	4	1	2
457	25	1	2	2	2	19.38	2	1	high	1	3	2	1	3	2	3	1	2
458	22	1	2	2	2	17.65	1	1	medium	2	2	2	2	1	1	4	1	2
459	41	1	2	2	2	18.17	1	1	medium	2	2	2	1	1	1	3	1	2
460	44	2	2	2	2	14.22	1	2	high	1	3	2	1	2	1	4	1	2
461	42	1	2	1	2	16.61	1	1	low	3	1	1	2	1	1	1	1	2
462	28	2	2	2	2	12.86	1	2	high	1	3	2	1	3	2	4	1	2
463	59	2	1	2	1	18.31	1	2	high	1	2	2	1	1	1	4	1	2
464	27	1	2	2	2	16.9	1	1	medium	2	3	2	1	1	1	3	2	2
465	53	1	2	2	1	15.63	1	1	low	3	1	1	2	1	1	4	2	2
466	35	2	2	2	2	20.54	2	1	high	1	3	2	1	3	2	3	2	2
467	21	2	2	2	2	14.22	1	1	high	1	3	2	1	3	2	3	1	2
468	21	1	2	2	2	16.22	1	1	high	1	3	2	1	3	2	3	1	2
469	53	2	1	2	1	16.8	1	1	medium	2	2	2	2	1	1	4	1	2
470	25	1	2	1	2	15.63	1	1	low	3	1	1	2	1	1	3	1	2
471	54	2	1	2	1	21.48	2	2	medium	2	2	2	2	1	1	3	1	2
472	23	2	2	2	2	18.37	1	2	medium	2	3	2	1	2	1	3	1	2
473	44	1	2	2	2	16.53	1	1	low	3	2	2	1	1	1	3	2	2
474	44	2	1	2	1	17.1	1	2	medium	2	2	2	1	3	2	2	2	2
475	58	1	2	2	2	18.34	1	1	high	1	2	2	2	3	2	3	2	2
476	47	1	2	2	2	13.49	1	1	high	1	3	2	1	2	1	3	1	2
477	26	2	2	2	2	16.65	1	2	high	1	2	2	2	2	1	3	1	2
478	24	1	2	2	2	16.16	1	2	medium	2	2	2	2	1	1	2	1	2
479	73	1	2	2	2	14.15	1	1	medium	2	3	2	1	2	1	3	1	2
480	43	2	2	2	2	13.32	1	2	medium	2	2	2	1	3	2	3	1	2
481	42	1	2	2	2	13.67	1	1	high	1	2	2	1	1	1	4	2	2
482	44	2	2	2	2	14.57	1	2	high	1	2	2	2	1	1	2	1	2
483	18	2	2	2	2	14.34	1	2	high	1	2	2	1	2	1	3	1	2
484	31	1	2	2	2	18.37	1	1	medium	2	2	2	2	1	1	3	1	2
485	50	1	1	2	2	16.65	1	1	high	1	2	2	1	3	2	3	1	2
486	55	1	2	2	2	16.02	1	1	low	3	3	2	1	2	1	3	1	2
487	65	2	2	2	2	16.89	1	1	high	1	3	2	1	3	2	3	1	2
488	27	2	2	1	2	15.56	1	2	high	1	2	2	2	1	1	3	1	2
489	62	2	2	2	2	18.31	1	1	medium	2	2	2	1	1	1	2	1	2
490	47	1	2	2	2	16.73	1	1	medium	2	3	2	1	4	2	3	1	2
491	27	2	2	2	2	14.57	1	1	high	1	3	2	1	2	1	4	1	2
492	37	1	2	2	2	16.18	1	1	high	1	3	2	1	1	1	1	1	2
